# Supplementary material for: Decidual macrophage‐mediated ferroptosis in trophoblasts leads to recurrent spontaneous abortion
Source: Imeta. 2026 Jun 14;5(3):e70138. doi: 10.1002/imt2.70138 (PMC13377409; doi:10.1002/imt2.70138)
Supplement: Supplementary file 2 — Table S1: Characteristics of women from the healthy control (HC) and recurrent spontaneous abortion (RSA) groups [19]. Table S2: The primer sequences used in the study. Table S3: The specific antibodies used for Western blotting, immunohistochemistry, immunofluorescence staining, and flow cytometry. [file IMT2-5-e70138-s001.xlsx]

## Sheet: S1
Table S1. Characteristics of women from the healthy control (HC) and recurrent spontaneous abortion (RSA) groups [19].
Characteristic	HC (n = 15)	RSA (n = 15)	p value
Age, year	30.13±3.46	30.87±2.23	0.496
Body mass index（BMI）, kg/m2	21.80±1.54	21.98±1.90	0.779
Gestation age, week	7.20±0.86	7.73±1.16	0.165
Number of abortion	0.06±0.25	2.67±0.62	<0.001

## Sheet: S2
Table S2. The primer sequences used in the study.
Primer	Forward	Reverse
Human-acyl-CoA synthetase long chain family member 4 (ACSL4)	GCTATCTCCTCAGACACACCGA	AGGTGCTCCAACTCTGCCAGTA
Human-transferrin receptor 1(TFR1)	ATCGGTTGGTGCCACTGAATGG	ACAACAGTGGGCTGGCAGAAAC
Human-solute carrier family 7 member 11 (SLC7A11)	TCCTGCTTTGGCTCCATGAACG	AGAGGAGTGTGCTTGCGGACAT
Human-glutathione peroxidase 4 (GPX4)	ACAAGAACGGCTGCGTGGTGAA	GCCACACACTTGTGGAGCTAGA
Human-E-cadherin	ATTTTTCCCTCGACACCCGAT	TCCCAGGCGTAGACCAAGA
Human-Vimentin	AGTCCACTGAGTACCGGAGAC	CATTTCACGCATCTGGCGTTC
Human-BCL2 associated X (BAX)	TCAGGATGCGTCCACCAAGAAG	TGTGTCCACGGCGGCAATCATC
Human-B-cell lymphoma 2 (Bcl-2)	ATCGCCCTGTGGATGACTGAGT	GCCAGGAGAAATCAAACAGAGGC
Human-C-X-C motif chemokine ligand 2 (CXCL2)	GGCAGAAAGCTTGTCTCAACCC	CTCCTTCAGGAACAGCCACCAA
Human-C-X-C motif chemokine receptor 2 (CXCR2)	TCCGTCACTGATGTCTACCTGC	TCCTTCAGGAGTGAGACCACCT
Human-tumor necrosis factor-alpha (TNF-α)	TCTCGAACCCCGAGTGACAA	TGAAGAGGACCTGGGAGTAG
Human-CXC chemokine ligand 9 (CXCL9)	CTGTTCCTGCATCAGCACCAAC	TGAACTCCATTCTTCAGTGTAGCA
Human-cluster of differentiation (CD)86	CTGCTCATCTATACACGGTTACC	GGAAACGTCGTACAGTTCTGTG
Human-CD206	TCCGGGTGCTGTTCTCCTA	CCAGTCTGTTTTTGATGGCACT
Human-C-C Motif Chemokine Ligand 8 (CCL8)	TATCCAGAGGCTGGAGAGCTAC	TGGAATCCCTGACCCATCTCTC
Human-CD163	TTTGTCAACTTGAGTCCCTTCAC	TCCCGCTACACTTGTTTTCAC
Human-interleukin (IL)-1β	ATGATGGCTTATTACAGTGGCAA	GTCGGAGATTCGTAGCTGGA
Human-IL-10	TCTCCGAGATGCCTTCAGCAGA	TCAGACAAGGCTTGGCAACCCA
Human-IL-6	AGACAGCCACTCACCTCTTCAG	TTCTGCCAGTGCCTCTTTGCTG
Human-IL-4	CCGTAACAGACATCTTTGCTGCC	GAGTGTCCTTCTCATGGTGGCT
Human-IL-13	ACGGTCATTGCTCTCACTTGCC	CTGTCAGGTTGATGCTCCATACC
Human-β-actin	CATGTACGTTGCTATCCAGGC	CTCCTTAATGTCACGCACGAT

## Sheet: S3
Table S3. The specific antibodies used for Western blotting, immunohistochemistry, immunofluorescence staining, and flow cytometry.
Antibodies	Identifier	Source
Anti-ACSL4	22401-1-AP	Proteintech
Anti-TFR1	10084-2-AP	Proteintech
Anti-SLC7A11	26864-1-AP	Proteintech
Anti-GPX4	67763-1-Ig	Proteintech
Anti-E-cadherin	20874-1-AP	Proteintech
Anti-Vimentin	10366-1-AP	Proteintech
Anti-BAX	50599-2-Ig	Proteintech
Anti-Bcl2	12789-1-AP	Proteintech
Anti-heme oxygenase 1 (HMOX1)	10701-1-AP	Proteintech
Anti-CXCL2	Ab317569	Abcam
Anti-CXCR2	20634-1-AP	Proteintech
Anti-p65	80979-1-RR	Proteintech
Anti-phospho (p)-p65	AF2006	Affinity Biosciences
Anti-inducible nitric oxide synthase (iNOS)	22226-1-AP	Proteintech
Anti-arginase-1 (Arg-1)	16001-1-AP	Proteintech
Anti-interleukin-6 receptor (IL-6R)	DF6466	Affinity Biosciences
Anti-p-janus kinase 2 (JAK2)	AF3024	Affinity Biosciences
Anti-JAK2	AF6022	Affinity Biosciences
Anti-p-signal transducer and activator of transcription 3 (STAT3)	AF3293	Affinity Biosciences
Anti-STAT3	AF6294	Affinity Biosciences
anti-β-actin	66009-1-Ig	Proteintech
Horseradish peroxidase (HRP)-conjugated Goat Anti-Mouse IgG(H+L)	SA00001-1	Proteintech
HRP-conjugated Goat Anti-Rabbit IgG(H+L)	SA00001-2	Proteintech
anti-CD86	ab239075	Abcam
anti-CD206	ab64693	Abcam
HRP labeled goat anti-rabbit	5220-0336	SeraCare
Phycoerythrin (PE) Anti-human CD206 Antibody	321105	BioLegend
PE Anti-human CD86 Antibody	374206	BioLegend
